# Supplementary material for: Local Cytotoxic Effects in Cobra Envenoming: A Pilot Study
Source: Toxins (Basel). 2022 Feb 7;14(2):122. doi: 10.3390/toxins14020122 (PMC8877591; doi:10.3390/toxins14020122)
Supplement: Supplementary file 1 [file toxins-14-00122-s001.zip]

Archive with 1 entries (1 files):
- toxins-1559320-supplementary.pdf
